# Supplementary material for: Uniparental Genetic Heritage of Belarusians: Encounter of Rare Middle Eastern Matrilineages with a Central European Mitochondrial DNA Pool
Source: PLoS One. 2013 Jun 13;8(6):e66499. doi: 10.1371/journal.pone.0066499 (PMC3681942; doi:10.1371/journal.pone.0066499)
Supplement: Table S1 — Geographic origin of the Belarusian samples. (XLSX) [file pone.0066499.s006.xlsx]

## Sheet: Лист1
Table S1. Geographic origin of the Belarusian samples
					Sample size
	Sub-regions of Belarus	Abbreviation		Geographic points of sampling	NRY	MtDNA
i	Centre			1-Mir (Grodno district)	88	47
		BeC		2-Cherven (Minsk district)
				3 -Slutsk (Minsk district)
ii	East			4-Chechersk (Mogilev district)	86	47
		BeE		5-Klimovichi (Mogilev district)
				6-Krichev (Mogilev district)
				7-Slavgorod (Mogilev district)
iii				8-Lelchicy (Gomel district)	96	40
	East Polesie	BeEP		9-Zhitkovichi (Gomel district)
				10-Mozyr (Gomel district)
iv				11-Kobrin (Brest district)	121	45
	West Polesie	BeWP		12-Luninec (Brest district)
				13-Bereza (Brest district)
v				14-Novogrudok (Grodno district)	73	33
	West	BeW		15-Ivie (Grodno district)
				16-Volkovyssk (Grodno district)
vi				17-Luzhesno (Vitebsk district)	101	55
	North	BeN		18-Gorodok (Vitebsk district)
				19-Ula (Vitebsk district)
	Total				565	267
Note The numbers of geographic points correspond to those depicted in Figure 1 of the main text.
