# Supplementary material for: Uniparental Genetic Heritage of Belarusians: Encounter of Rare Middle Eastern Matrilineages with a Central European Mitochondrial DNA Pool
Source: PLoS One. 2013 Jun 13;8(6):e66499. doi: 10.1371/journal.pone.0066499 (PMC3681942; doi:10.1371/journal.pone.0066499)
Supplement: Table S3 — MtDNA and NRY reference data used in PC analyses. (XLS) [file pone.0066499.s008.xls]

## Sheet: List of populations
Table S3. List of populations used in the comparative analysis of mtDNA and NRY. NRY and mtDNA haplogroup frequencies are presented on separate sheets
NRY data
Geographic region	Population	Sample size	Language branch	Language family	Reference
East Europe (central region)	Russians	1228	East Slavic	Indo-European	Balanovsky et al., 2008
	Ukrainians	446	East Slavic	Indo-European	Pshenichnov A., 2007 (Dissertation abstract)
	Belarusians	565	East Slavic	Indo-European	This study
East Europe (north-east region)	Latvians	113	Baltic	Indo-European	Lappalainen et al., 2009
	Lithuanians	164	Baltic	Indo-European	Lappalainen et al., 2009
	Estonians	118	Finnic-Permic	Uralic	Lappalainen et al., 2009
	Finns (South and North Karelia)	70	Finnic-Permic	Uralic	Lappalainen et al., 2006
East Europe (Volga-Uralic region)	Komis	103	Finnic-Permic	Uralic	Mirabal et al., 2009
	Udmurts	87	Finnic-Permic	Uralic	Tambets et al., 2004
	Maris	111	Finnic-Permic	Uralic	Semino et al., 2000, Tambets et al., 2004
	Mordvins	83	Finnic-Permic	Uralic	Tambets et al., 2004
	Chuvashes	79	Bolgar	Altaic	Tambets et al., 2004, Rootsi et al., 2004
	Bashkirs	471	Western Turkic	Altaic	Lobov A., 2009 (Dissertation abstract)
	Tatars	126	Western Turkic	Altaic	Tambets et al., 2004, Rootsi et al., 2004
Central Europe	Poles(central-northern)	520	West Slavic	Indo-European	Rębała et al., 2012
	Czechs	257	West Slavic	Indo-European	Luca et al., 2007
	Slovaks	250	West Slavic	Indo-European	Petrejcíková et al., 2010
Balkans	Croatians	108	South Slavic	Indo-European	Peričić et al., 2005a
	Serbians	113	South Slavic	Indo-European	Peričić et al., 2005a
	Macedonians	79	South Slavic	Indo-European	Peričić et al., 2005a
	Slovenians	75	South Slavic	Indo-European	Battaglia et al., 2009
	Bosnians	256	South Slavic	Indo-European	Marjanovic et al., 2005
	Total	5422
MtDNA data
Geographic region	Population	Sample size	Language branch	Language family	Reference
East Europe (central region)	Ukrainians	239	East Slavic	Indo-European	Gusar V., 2006 (Dissertation abstract)
	Russians	201	East Slavic	Indo-European	Malyarchuk et al., 2002
	Belarusians	267	East Slavic	Indo-European	This study
East Europe (north-east region)	Latvians	299	Baltic	Indo-European	Pliss et al., 2006
	Lithuanians	180	Baltic	Indo-European	Kasperavičiūté et al., 2004
	Estonians	409	Finnic-Permic	Uralic	Pliss et al., 2006
East Europe (Volga-Uralic region)	Bashkirs	221	Western Turkic	Altaic	Bermisheva et al., 2002
	Tatars	228	Western Turkic	Altaic	Bermisheva et al., 2002
	Chuvashes	55	Bolgar	Altaic	Bermisheva et al., 2002
	Mordvins	102	Finnic-Permic	Uralic	Bermisheva et al., 2002
	Maris	136	Finnic-Permic	Uralic	Bermisheva et al., 2002
	Komis (Permyaks, Zyryans)	136	Finnic-Permic	Uralic	Bermisheva et al., 2002
	Udmurts	101	Finnic-Permic	Uralic	Bermisheva et al., 2002
Central Europe	Poles	417	West Slavic	Indo-European	Grzybowsky et al., 2007
	Czechs	179	West Slavic	Indo-European	Malyarchuk et al., 2006
	Slovaks	207	West Slavic	Indo-European	Malyarchuk et al., 2008
Balkans	Croatians	721	South Slavic	Indo-European	Peričić et al., 2005b
	Macedonians	200	South Slavic	Indo-European	Zimmerman et al., 2007
	Bulgarians	855	South Slavic	Indo-European	Karachanak et al., 2011
	Bosnians	144	South Slavic	Indo-European	Malyarchuk et al., 2003
	Slovenians	104	South Slavic	Indo-European	Malyarchuk et al., 2003
	Total	5401
1. Balanovsky O, Rootsi S, Pshenichnov A, Kivisild T, Churnosov M, et al. (2008) Two sources of the Russian patrilineal heritage in their Eurasian context. Am J Hum Genet 82: 236-250.
2. Battaglia V, Fornarino S, Al-Zahery N, Olivieri A, Pala M, et al. (2009) Y-chromosomal evidence of the cultural diffusion of agriculture in Southeast Europe. Eur J Hum Genet. 17: 820–-830.
3. Bermisheva M, Tambets K, Villems R, Khusnutdinova E (2002) Diversity of mitochondrial DNA haplotypes in ethnic populations of the Volga-Ural region of Russia. Mol Biol (Mosk) 36: 990-1001.
4. Grzybowski T, Malyarchuk BA, Derenko MV, Perkova MA, Bednarek J, et al. (2007) Complex interactions of the Eastern and Western Slavic populations with other European groups as revealed by mitochondrial DNA analysis. Forensic Sci Int Genet 1: 141-147.
5. Karachanak S, Carossa V, Nesheva D, Olivieri A, Pala M, et al. (2011) Bulgarians vs the other European populations: a mitochondrial DNA perspective. Int J Legal Med 126(4): 497-503.
6. Kasperaviciūte D, Kucinskas V, Stoneking M (2004) Y chromosome and mitochondrial DNA variation in Lithuanians. Ann Hum Genet 68: 438-452.
7. Lappalainen T, Laitinen V, Salmela E, Andersen P, Huoponen K, et al. (2009) Migration Waves to the Baltic Sea Region. Ann Hum Genet 72: 337-348.
8 Lappalainen T, Koivumäki S, Salmela E, Huoponen K, Sistonen P, et al. (2006) Regional differences among the Finns: a Y-chromosomal perspective. Gene 376: 207-215.
9. Luca F, Di Giacomo F, Benincasa T, Popa LO, Banyko J, et al. (2007) Y-chromosomal variation in the Czech Republic. Am J Phys Anthropol 132: 132-139.
10. Malyarchuk BA, Grzybowski T, Derenko MV, Czarny J, Drobnic K, et al. (2003) Mitochondrial DNA variability in Bosnians and Slovenians. Ann Hum Genet 67: 412-25.
11. Malyarchuk BA, Grzybowski T, Derenko MV, Czarny J, Woźniak M, et al. (2002) Mitochondrial DNA variability in Poles and Russians. Ann Hum Genet 66: 261-283.
12. Malyarchuk BA, Perkova MA, Derenko MV, Vanecek T, Lazur J, et al. (2008) Mitochondrial DNA variability in Slovaks, with application to the Roma origin. Ann Hum Genet 72: 228-240.
13. Malyarchuk BA, Vanecek T, Perkova MA, Derenko MV, Sip M (2006) Mitochondrial DNA variability in the Czech population, with application to the ethnic history of Slavs. Hum Biol 78: 681-696.
14. Marjanovic D, Fornarino S, Montagna S, Primorac D, Hadziselimovic R, et al. (2005) The peopling of modern Bosnia-Herzegovina: Y-chromosome haplogroups in the three main ethnic groups. Ann Hum Genet 69: 757-763.
15. Mirabal S, Regueiro M, Cadenas AM, Cavalli-Sforza LL, Underhill PA, et al. (2009) Y-chromosome distribution within the geo-linguistic landscape of northwestern Russia. Eur J Hum Genet 17: 1260-1273.
16. Pericić M, Barać Lauc L, Martinović Klarić I, Janićijević B, Rudan P (2005) Review of Croatian genetic heritage as revealed by mitochondrial DNA and Y chromosomal lineages. Croat Med J 46: 502-513.
17. Pericić M, Lauc LB, Klarić IM, Rootsi S, Janićijevic B, et al. (2005) High-resolution phylogenetic analysis of southeastern Europe traces major episodes of paternal gene flow among Slavic populations. Mol Biol Evol 22: 1964-1975.
18. Petrejcikova E, Sotak M, Bernasovska J, Bernasovsky I, Sovicova A, et al. (2010) The genetic structure of the Slovak population revealed by Y-chromosome polymorphisms. Anthropological Science 118: 23-30.
19. Pliss L, Tambets K, Loogväli E-L, Pronina N, Lazdins M, et al. (2006) Mitochondrial DNA portrait of Latvians: towards the understanding of the genetic structure of Baltic-speaking populations. Ann Hum Genet 70: 439-458.
20. Rębała K, Martínez-Cruz B, Tönjes A, Kovacs P, Stumvoll M, et al. (2012) Contemporary paternal genetic landscape of Polish and German populations: from early medieval Slavic expansion to post-World War II resettlements. Eur J Hum Genet (in press)
21. Rootsi S, Magri C, Kivisild T, Benuzzi G, Help H, et al. (2004) Phylogeography of Y-chromosome haplogroup I reveals distinct domains of prehistoric gene flow in Europe. Am J Hum Genet 75: 128-137.
22. Semino O, Passarino G, Oefner PJ, Lin AA, Arbuzova S, et al. (2000) The genetic legacy of Paleolithic Homo sapiens sapiens in extant Europeans: a Y chromosome perspective. Science 290: 1155-1159.
23. Tambets K, Rootsi S, Kivisild T, Help H, Serk P, et al. (2004) The western and eastern roots of the Saami - the story of genetic “outliers” told by mitochondrial DNA and Y chromosomes. Am J Hum Genet 74: 661-682.
24. Zimmermann B, Brandstätter A, Duftner N, Niederwieser D, Spiroski M, et al. (2007) Mitochondrial DNA control region population data from Macedonia. Forensic Sci Int Genet 1:e4–9.
Dissertation abstracts:
Lobov A. "Structura genofonda Bashkir", 2009 (http://ftp.anrb.ru/molgen/Lobov_AS.PDF) (in Russian)
Gusar V. "Otsenka raznoobraziya gaplotipov mitohondrialnoi DNK naseleniya Ukrainy", 2008 (in Ukrainian)
Pshenichnov A. "Structura genofonda Ukraincev po dannym o polimorfisme mitohondrialnoi DNAK i Y hromosomy", 2007 (in Russian)

## Sheet: NRY data
			P*	R1 (d)	R1a	P1	N (e)	N1b	N1c	DE (h)	E1b1b1	C	F ( c)	G	I (f)	I1*	I2a	I2b	J (g)	J1	J2	H	K*
Reference	Population	Sample size	(b)	M173	SRY1532	M124	M231	P43	Tat	Yap	M35	M130	M89	M201	M170	M253	P37	M223	P12f2	M267	M172	M69	(a)
Balanovsky et al., 2008	Russians
	Mezen	54			44.4			7.4	46.3				1.9
	Pinega	114	0.9	14	39.5			15.8	23.7							0.9	4.4			0.9
	Krasnoborsk	91		6.6	19.8			3.3	36.3				1.1	2.2	3.3	12.1	9.9				5.5
	Vologda	121	1.7	0.8	33.1			3.3	35.5		0.8			2.5		11.6	8.3	1.7			0.8
	Nothern total	380	0.7	5.4	34.2			7.5	35.5		0.2		0.8	1.2	0.8	6.2	5.7	0.4		0.2	1.6
	Unzha	52		11.5	32.7				13.5		5.8		1.9			11.5	11.5	3.8		3.8	3.8
	Kashin	73	1.4	6.8	56.2				11		4.1		1.4			2.7	8.2	4.1			4.1
	Porhov	57		5.3	52.6		1.8	1.8	15.8		3.6				1.8	3.5	10.5						3.5
	Ostrov	75		2.7	45.3				28		4				1.3	6.7	9.3			1.3	1.3
	Roslavl	107		11.2	45.8			0.9	13.1		7.5	0.9	0.9			1.9	10.3				2.8		4.7
	Central total	364	0.3	7.5	46.5		0.4	0.5	16.3		5	0.2	0.8		0.6	5.3	10	1.6		1	2.4		1.7
	Livni	110	0.9	3.6	62.7			0.9	4.5		0.9					8.2	13.6	0.9			0.9		2.7
	Pristen	45		2.2	55.6				13.3		2.2					4.4	17.8				2.2		2.2
	Repievka	96		5.2	59.4	1			6.3		1		1	2.1	1	3.1	16.7			2.1	1
	Belgorod	143		2.8	59.4			0.7	11.9		0.7	0.7		0.7		3.5	12.6	0.7			4.2		2.1
	Kuban Cossacs	90	1.1	8.8	47.3			1.1	6.6		3.3			1.1	1.1	4.4	16.5	2.2			4.4		1.1
	Southern total	484	0.3	4.8	55.4	0.3		0.5	9.5		1.8	0.2	0.3	1	0.5	3.9	15.9	0.7		0.5	3		1.4
Pshenichnov A., 2007 (Dissertation abstract)	Ukrainians	446	0.22	6.94646	47.31			0.45	5.38	0.22	6.278	0.44843		2.91	0.22	5.16	20.85	0.45		0.45	2.02		0.67
This study	Belarusians	565	0.176991	6.0177	50.6195	0.176991		0.530973	9.55752		3.36283		0.353982	1.41593		4.95575	17.1681	1.23894		1.23894	2.65487		0.530973
Rębała et al., 2012	Poles(central-northern)	520	0.576923	11.9231	60.5769				3.07692		2.88462			1.53846		10	5.38462	1.73077		0.192308	2.11538
Luca et al., 2007	Czechs
	Klatovy	48		22.9	35.4						4.2		2.1	8.4		4.2	14.6	6.3	0		2.1
	Pisek	65		29.2	29.2				3.1		1.5			6.2	4.6	7.7	9.2	3.1	1.5		3		1.5
	Hradec	49		26.5	32.7				2	2	8.2		6.1	6.1	4.1	2	4.1	4.1	0		2
	Trebic	49		32.7	34.7				2	2	6.1			4.1		2	8.2		0		8.1
	Brno	46		28.3	41.3						6.5		2.2			8.7	5.5		4.3		2.2
	Czechs total	257		28	34.2				1.6	0.8	5.1		1.9	5.1	1.9	5.1	8.6	2.7	1.2		3.5		0.4
Petrejcikova et al., 2010	Slovaks	250	1.6	13.2	38		2.4	nd	nd		7.2			4		7.6	18.4	1.6		1.2	2.4	2.4
Peričić et al., 2005a	Croatians	108	1.9	15.7	34.3						5.6		1.9	0.9	0.9	2.8	32.4	0.9			1.9		0.9
Peričić et al., 2005a	Serbians	113		10.62	15.93						21.2				1.77	5.31	29.2				8	0.9	7.08
Peričić et al., 2005a	Macedonians	79		5.06	15.19						24.06		1.3	5.1		5.06	29.11				12.6		1.27
Battaglia et al., 2008	Slovenians	75		21.3	38.7						2.7			2.6		6.7	21.3	2.7		1.3	2.6
Marjanovic et al., 2005	Bosnians	256		3.9	13.7						14.5		3.1	2	1.2	2.3	49.2	0.4		0.8	6.3		2.7
Lappalainen et al., 2008	Estonians	118	1.69492	4.23729	37.2881				33.8983	2.54237	nd		0.847458			11.8644	4.23729	0.847458	1.69492	nd	nd		0.847458
Lappalainen et al., 2008	Latvians	113	0.884956	9.73451	38.9381				41.5929	0.884956	nd		0.884956			3.53982	2.65487	0.884956	0	nd	nd
Lappalainen et al., 2008	Lithuanians	164	0.609756	4.87805	34.1463				44.5122	1.21951	nd		1.82927			4.87805	4.26829	1.82927	1.82927	nd	nd
Mirabal et al., 2009	Komis	103		0.97	31.067			15.533	49.5145						1.9417		0.97
Semino et al., 2000, Tambets et al., 2004	Maris	111		2.7	47.7			9.9	31.5			0			8.1
Lobov A., 2009 (Dissertation abstract)	Bashkirs	471		41.75	27.25		1.25	0.5	21	0.875	nd	2.57		0.625	0.25		0.25		2.625	nd	nd		0.625
Lappalainen et al., 2006	Finns (South and North Karelia)	70	2.8565	1.4285	7.142				70							17.143	0	1.428
Tambets et al., 2004	Mordvins	83		13.3	26.5			2.4	16.9							12	2.4	4.8
Tambets et al., 2004, Rootsi et al., 2004	Tatars	126	0.8	8.7	34.1			4.8	18.3			1.6			1.6	0.8	2.4
Tambets et al., 2004	Udmurts	87		2.3	10.3			28.7	56.3						1.1
Tambets et al., 2004, Rootsi et al., 2004	Chuvashes	79		3.8	31.6			10.1	17.7			1.3				7.5	1.3	2.5
Notes:
"nd" stanads for "no data"
(a) includes samples with M9,M20,M70 derived alleles and 92R7,M214 ancestral alleles
(b) includes samples with 92R7,M242 derived alleles and M207 ancestral allele
(c ) includes samples with M89 derived allele and M9, M201, M170, 12f2 ancestral alleles
(d) includes samples with derived M173 allele and ancestral SRY1532
(e) includes samples with M231 derived allele and P43,Tat ancestral alleles
(f) includes samples with M170 derived allele and M253,M223 and P37 ancestral alleles
(g) includes samples with 12f2a derived allele and M172, M267 ancestral alleles
(h) includes samples with Yap derived allele and M35 ancestral alleles

## Sheet: mtDNA data
Reference	Population	Sample size	R0(xHV0,H)	HV0	H sum (a)															U sum(xK)												K	R(xJT,U,R0)	J	T	N*							M	L	"Others"
						H1	H2	H3	H4	H5	H6	H7	H8	H9	H10	H12	H11	H13	H*		U1	U2	U3	U4	U5	U5a	U5b	U6	U7	U8	U*						N1	I	W	N9	X	A
Malyarchuk et al., 2006	Czechs	179	1.68	2.23	44.13															14.52		0.56	2.23	2.79		5.03	3.35			0.56		3.91		11.73	12.29		1.68	2.79	0.56	0.56	1.68	0.56	1.68
Grzybovsky et al., 2007	Poles	417	2.15827	5.03597	41.7266															21.59	0.479616	1.67866	0.959233	5.03597	12.2392					1.19904		4.31655	0.479616	7.6738	7.434	1.4388		2.15827	3.59712		1.91847		0.479608
Malyarchuk et al., 2008	Slovaks	207	2.89855	3.9	45.35	15.942	2.4154		1.9	5.797	3.9	1.9					1.4		12.1	15.01	0.5	1		5.314		1.9	5.8		0.5			1.4		9.17874	10.628		0.5	4.8	2.9		1.4		0.9661	1
Peričić et al., 2005b	Croatians	721	3.74	5.16	41.1															13.99	0.04	1.7	0.07	1.8	10.3			0.01		0.01	0.06	5.1	1.4	9.7	7.36		0.12	3.2	3.3		1.1	0.01	0.1	0.03
Zimmerman et al., 2007	Macedonians	200	1	4.5	45	1.5	1			5.5	1.5			0.5		3			32	16	1	3	1	2	1	5	2				1	5		7.5	9.5		2	1.5	4		3		1
Karachanak et al., 2011	Bulgarians	855	4.7	3.722	41.9	8.5		0.9		3.4	1.6		0.9				0.6		26	16.2	1.4	1.4	1.9	3.9		4.4	2.3		0.5	0.4		5.9		7.9	10.6	1.75		1.2	2.8		2.1		0.9	0.3
Malyarchuk et al., 2003	Bosnians	144	2.08	6.25	47.92															19.44	1.39		0.69	5.56		6.94	4.86					4.17		6.94	4.86		0.69	2.78	1.39		1.39		1.39	0.69
Malyarchuk et al., 2003	Slovenians	104		6.73	47.12															19.22		0.96	1.92	5.77		7.69	2.88					3.85		9.62	5.76			1.92	4.81		0.96
Gusar V., 2006 (Dissertation abstract )	Ukrainians	239	6.6	5.44	33.47															20.9		1.67	2.53	3.76	10.87				0.42	0.42		2.9		11.71	6.7	1.25		2.09	2.09		2.51	0.42	1.68
Malyarchuk et al., 2002	Russians	201	7.96		42.4															17.92	1	1.49	1	3.48	10.45				0.5			2.99		7.96	10.95			2.49	1.49		3.48		1.49		0.5
This study	Belarusians	267	4.49	5.24	36.69	10.8614	4.49		0.37	2.25	2.25				0.37		1.12	0.37	14.61	20.23		1.5	2.25	3.75		6.37	5.62		0.37		0.37	3.75		8.988	7.49		3.37	3.37	3.37		1.12		2.61
Pliss et al., 2006	Latvians	299	2.3	3	44.58	13.4	2.7	1	0.67	6.69	1.34	1.34					3.34		14.1	23.1		3	1.7	9.4	9							2.3		6.4	9.4			4.3	4		0.3		0.3
Kasperavičiūté et al., 2004	Lithuanians	180	2.8	5	46.1	1.7		4.4	3.9	1.1			1.7							18.4			1.7	5.6	9.4					1.1	0.6	2.8		7.8	10		1.1	3.9	1.1		0.6	0.6
Pliss et al., 2006	Estonians	409	1.5	3.9	43.5															24.2	0.2	1.5	1	5.4	14.2					1.7	0.2	2.7		10.3	7.8		1.2	1	2.4		1		0.2
Bermisheva et al., 2002	Bashkirs	221	0.5	3.2	12.2															27.3		0.5		12.7	13.6					0.5		1.4		3.2	5.4		3.6	1.4	0.5	1.4		3.6	28.5		8.2
Bermisheva et al., 2002	Tatars	228	0.9	3.9	30.7															23.7	0.9	0.9	2.2	7	10.5						2.2	5.7		7.5	9.2		2.2	0.9	1.8	0.9		3.1	8.8		0.8
Bermisheva et al., 2002	Chuvashes	55		7.3	27.3															36.3			1.8	16.4	14.5					1.8	1.8	7.3		5.5	3.6		1.8	1.8				1.8	7.3
Bermisheva et al., 2002	Mordvins	102	1	4.9	42.2															26.6		6.9		2	15.7						2			7.8	7.8			5.9					3
Bermisheva et al., 2002	Komis (Permyaks,Zyryans)	136			33.09															25.02				16.18	7.35					0.735	0.75	1.47		6.62	13.24		5.15	1.47	0.735			1.47	10.286		1.47
Bermisheva et al., 2002	Maris	136	1.5	11	40.4															24.3				10.3	14							2.2		7.4	5.1			0.7				1.5	5.8
Bermisheva et al., 2002	Udmurts	101			21.8															24.8		9.9		4	8.9						2		6.9	2	23.8							1	19.9
Notes:
(a) "sum" stands for the total frequency of the haplogroup
The abbreviation Hga (xHga1) stands for the frequency of Hga1 being excluded from that of Hga
Others - stands for a group "Others" from the literature
